# Supplementary material for: Human health risk assessment of edible body parts of chicken through heavy metals and trace elements quantitative analysis
Source: PLoS One. 2023 Mar 10;18(3):e0279043. doi: 10.1371/journal.pone.0279043 (PMC10004613; doi:10.1371/journal.pone.0279043)
Supplement: S1 File — (ZIP) [file pone.0279043.s001.zip]

Archive with 6 entries (6 files):
- DNCC.cpg
- DNCC.dbf
- DNCC.prj
- DNCC.qmd
- DNCC.shp
- DNCC.shx
