# Supplementary material for: Human health risk assessment of edible body parts of chicken through heavy metals and trace elements quantitative analysis
Source: PLoS One. 2023 Mar 10;18(3):e0279043. doi: 10.1371/journal.pone.0279043 (PMC10004613; doi:10.1371/journal.pone.0279043)
Supplement: S1 File — (ZIP) [file pone.0279043.s001.zip › DNCC.qmd]

<!DOCTYPE qgis PUBLIC 'http://mrcc.com/qgis.dtd' 'SYSTEM'>
<qgis version="3.22.1-Bia?owie?a">
  <identifier></identifier>
  <parentidentifier></parentidentifier>
  <language></language>
  <type>dataset</type>
  <title></title>
  <abstract></abstract>
  <links/>
  <fees></fees>
  <encoding></encoding>
  <crs>
    <spatialrefsys>
      <wkt></wkt>
      <proj4></proj4>
      <srsid>0</srsid>
      <srid>0</srid>
      <authid></authid>
      <description></description>
      <projectionacronym></projectionacronym>
      <ellipsoidacronym></ellipsoidacronym>
      <geographicflag>false</geographicflag>
    </spatialrefsys>
  </crs>
  <extent/>
</qgis>
